# Supplementary material for: Bayesian evaluation of informative hypotheses in cluster-randomized trials
Source: Behav Res Methods. 2018 Oct 22;51(1):126–37. doi: 10.3758/s13428-018-1149-x (PMC6420439; doi:10.3758/s13428-018-1149-x)
Supplement: Supplementary file 1 — (R 4.98 kb) [file 13428_2018_1149_MOESM1_ESM.r]

### Bayesian evaluation of informative hypotheses in cluster randomized trials
### R syntax for the simulation study


### load required libraries
library(MASS)
library(nlme)

### calculate Bayes Factor for specific I, J, ICC and effect sizes
### for each of 5000 generated data sets using the function f.BF
BF=vector(0,5000) # vector to store results
for(ii in 1:5000)
	BF=f.BF(I=5,J=30,ICC=0.025,beta1=0,beta2=0.1,beta3=0.2)

### error probability
length(BF[BF<1])/5000
### indecision probability
1-(length(BF[BF>3])+length(BF[BF<1/3]))/5000
### median Bayes Factor
median(BF)


### Gibbs sampler from Goldstein book with normal prior on means
### function output: Bayes factor for hypotheses H1 versus H2
f.BF=function(I,J,ICC,beta1,beta2,beta3)
	{
### generate data for J clusters of size I
	xx1=c(rep(1,I*J/3),rep(0,I*J/3),rep(0,I*J/3))	
	xx2=c(rep(0,I*J/3),rep(1,I*J/3),rep(0,I*J/3))	
	xx3=c(rep(0,I*J/3),rep(0,I*J/3),rep(1,I*J/3))	
	xx=cbind(xx1,xx2,xx3)
	group=rep(seq(1,J),each=I)
	uu=rep(rnorm(J,0,sqrt(ICC)),each=I)
	ee=rnorm(I*J,0,sqrt(1-ICC))
	yy=beta1*xx1+beta2*xx2+beta3*xx3+uu+ee
	datamat=cbind(group,yy,xx1,xx2,xx3,uu,ee)
	datamat=data.frame(datamat)
	result=lme(yy~0+xx1+xx2+xx3,random=~1|group,data=datamat)
	var.e.est <- as.numeric(VarCorr(result)[2])
	var.u.est <- as.numeric(VarCorr(result)[1])

### starting values model parameters
	sigma2.start=var.e.est
	tau2.start=var.u.est

### parameters for priors first and second level variances and for means
	eps=0.001 # shape and scale parameter for inverse gamma distribution
	VV=1000 # variance for normal prior for each mean

### vectors to store posterior distribution and fit of various informative hypotheses
	nr.iter=10500 (10500 iterations, first 500 are burn-in)
	beta1.vector=rep(NA,nr.iter)		# treatment A
	beta2.vector=rep(NA,nr.iter)		# treatment B
	beta3.vector=rep(NA,nr.iter)		# control
	uu.matrix=matrix(NA,nr.iter,J)	# level-2 residuals
	sigma2.vector=rep(NA,nr.iter)		# level-2 residual variance
	tau2.vector=rep(NA,nr.iter)		# level-1 residual
	Gibbs.ABC.vector=rep(0,nr.iter)	# fit for H1
	Gibbs.BAC.vector=rep(0,nr.iter)	# fit for H2


### iteration 1
	# STEP 1: sample fixed parameters beta1, beta2, and beta3
	xx.inv=solve(t(xx)%*%xx+sigma2.start*diag(1/VV,3,3))
	beta.mean=xx.inv%*%t(xx)%*%yy
	beta.var=xx.inv*sigma2.start
	beta=mvrnorm(1,beta.mean,beta.var)
	beta1.vector[1]=beta[1]
	beta2.vector[1]=beta[2]
	beta3.vector[1]=beta[3]

	if (beta[1]<beta[2]&beta[2]<beta[3])	# mu.A < mu.B < mu.C	 
		Gibbs.ABC.vector[1]=1
	if (beta[2]<beta[1]&beta[1]<beta[3])	# mu.B < mu.A < mu.C
		Gibbs.BAC.vector[1]=1
	
	# STEP 2: sample residuals at level 2
	yy.hat=xx1*beta1.vector[1]+xx2*beta2.vector[1]+xx3*beta3.vector[1]
	yy.res=yy-yy.hat
	factor1=1/(I+sigma2.start/tau2.start)	
	for (jj in 1:J)
		{
		start=(jj-1)*I+1
		stop=jj*I
		uu.hat=sum(yy.res[start:stop])*factor1
		DD.hat=sigma2.start*factor1
		uu.matrix[1,jj]=rnorm(1,uu.hat,sqrt(DD.hat))
		}

	# STEP 3: sample tau2
	shape=(J+2*eps)/2
	scale=(eps+sum(uu.matrix[1,]^2)/2)
	tau2.inv=rgamma(1,shape,scale)
	tau2.vector[1]=1/tau2.inv

	# STEP 4: sample sigma2
	uu=rep(uu.matrix[1,],each=I)
	ee=yy-yy.hat-uu
	shape=(I*J+2*eps)/2
	scale=(eps+sum(ee^2)/2)
	sigma2.inv=rgamma(1,shape,scale)
	sigma2.vector[1]=1/sigma2.inv

### all other iterations
	for(kk in 2:nr.iter)
		{
		#print(kk)

		# STEP 1: sample fixed parameters beta1, beta2, and beta3
		xx.inv=solve(t(xx)%*%xx+sigma2.vector[kk-1]*diag(1/VV,3,3))
		yy.res=yy-rep(uu.matrix[(kk-1),],each=I)
		beta.mean=xx.inv%*%t(xx)%*%yy.res
		beta.var=xx.inv*sigma2.vector[kk-1]
		beta=mvrnorm(1,beta.mean,beta.var)
		beta1.vector[kk]=beta[1]
		beta2.vector[kk]=beta[2]
		beta3.vector[kk]=beta[3]

	if (beta[1]<beta[2]&beta[2]<beta[3])	# mu.A < mu.B < mu.C	 
		Gibbs.ABC.vector[kk]=1
	if (beta[2]<beta[1]&beta[1]<beta[3])	# mu.B < mu.A < mu.C
		Gibbs.BAC.vector[kk]=1

		# STEP 2: sample residuals at level 2
		yy.hat=xx1*beta1.vector[kk]+xx2*beta2.vector[kk]+xx3*beta3.vector[kk]
		yy.res=yy-yy.hat
		factor1=1/(I+sigma2.vector[kk-1]/tau2.vector[kk-1])	
		for (jj in 1:J)
			{
			start=(jj-1)*I+1
			stop=jj*I
			uu.hat=sum(yy.res[start:stop])*factor1
			DD.hat=sigma2.vector[kk-1]*factor1
			uu.matrix[kk,jj]=rnorm(1,uu.hat,sqrt(DD.hat))
			}

		# STEP 3: sample tau2
		shape=(J+2*eps)/2
		scale=(eps+sum(uu.matrix[kk,]^2)/2)
		tau2.inv=rgamma(1,shape,scale)
		tau2.vector[kk]=1/tau2.inv

		# STEP 4: sample sigma2
		uu=rep(uu.matrix[kk,],each=I)
		ee=yy-yy.hat-uu
		shape=(I*J+2*eps)/2
		scale=(eps+sum(ee^2)/2)
		sigma2.inv=rgamma(1,shape,scale)
		sigma2.vector[kk]=1/sigma2.inv
		 }

	### fit for both hypotheses (500 burn-in iterations discarded)
	fit.ABC=mean(Gibbs.ABC.vector[501:10500])
	fit.BAC=mean(Gibbs.BAC.vector[501:10500])
	### Bayes factor for H1 (complexity = 1/3! = 1/6)
	BF.ABC=fit.ABC/(1/6)
	### Bayes factor for H2 (complexity = 1/3! = 1/6)
	BF.BAC=fit.BAC/(1/6)
	### Bayes Factor H1 versus H2
	BF=BF.ABC/BF.BAC
	return(BF)
	}
