# Supplementary material for: Bayesian evaluation of informative hypotheses in cluster-randomized trials
Source: Behav Res Methods. 2018 Oct 22;51(1):126–37. doi: 10.3758/s13428-018-1149-x (PMC6420439; doi:10.3758/s13428-018-1149-x)
Supplement: Supplementary file 2 — (R 1.09 kb) [file 13428_2018_1149_MOESM2_ESM.r]

### Bayesian evaluation of informative hypotheses in cluster randomized trials
### R syntax to calculate Bayes Factors from posterior distributions


### read posterior distribution from MLwiN to R
posterior <- read.table("posterior.txt", header=FALSE)

### extract relevant vectors from matrix with prior distribution
beta.c=posterior[,1]	# control
beta.p=posterior[,2]	# program intervention
beta.t=posterior[,3]	# tailor intervention
beta.b=posterior[,4]	# both interventions

### calculate fit for three hypotheses
fit1=rep(0,10000)	# H1: mu.c < mu.p < mu.t < mu.b
fit2=rep(0,10000)	# H2: mu.c < mu.t < mu.p < mu.b	
fit3=rep(0,10000)	# H3: complement of H1, H2	

for (ii in 1:10000)
	{
	if(beta.c[ii]<beta.p[ii]&beta.p[ii]<beta.t[ii]&beta.t[ii]<beta.b[ii])
		fit1[ii]=1
	if(beta.c[ii]<beta.t[ii]&beta.t[ii]<beta.p[ii]&beta.p[ii]<beta.b[ii])
		fit2[ii]=1
	}
fit3=1-fit1-fit2

# calculate Bayes factors
BF1=mean(fit1)/(1/24)
BF2=mean(fit2)/(1/24)
BF3=mean(fit3)/(22/24)

# calculate posterior model probabilities
PMP1=BF1/(BF1+BF2+BF3)
PMP2=BF2/(BF1+BF2+BF3)
PMP3=BF3/(BF1+BF2+BF3)
